# Supplementary material for: The Complete Chloroplast Genome Sequence of Machilus chuanchienensis (Lauraceae): Genome Structure and Phylogenetic Analysis
Source: Genes (Basel). 2022 Dec 18;13(12):2402. doi: 10.3390/genes13122402 (PMC9778441; doi:10.3390/genes13122402)
Supplement: Supplementary file 1 [file genes-13-02402-s001.zip]

Archive with 5 entries (5 files):
- Table S1  SSRs.xlsx
- Table S2  Long Repeats.xlsx
- Table S3 Codon usage.xlsx
- Table S4 RNA editing.xlsx
- Table S5 kaks.xlsx
