# Supplementary material for: The Complete Chloroplast Genome Sequence of Machilus chuanchienensis (Lauraceae): Genome Structure and Phylogenetic Analysis
Source: Genes (Basel). 2022 Dec 18;13(12):2402. doi: 10.3390/genes13122402 (PMC9778441; doi:10.3390/genes13122402)
Supplement: Supplementary file 1 [file genes-13-02402-s001.zip › Table S1 SSRs.xlsx]

## Sheet: Table S1
Table S1. Number of different SSRs types in M. chuanchienensis.
Type	SSR repeat sequence	Number of Repeats	Percentage (%)
Mononucleotide	A	25	72.83
	C	2
	G	1
	T	39
Dinucleotide	AT	4	10.87
	GA	1
	TA	2
	TC	3
Trinucleotide	ATT	1	3.26
	TAT	2
Tetranucleotide	AAAT	1	10.87
	AACT	1
	AATG	1
	ATAC	1
	CATA	1
	GAAT	1
	TAAA	1
	TTAT	1
	TTTA	1
	TTTC	1
Pentanucleotide	TTTGA	1	1.09
Hexanucleotide	TTCTAT	1	1.09
