# Supplementary material for: The Complete Chloroplast Genome Sequence of Machilus chuanchienensis (Lauraceae): Genome Structure and Phylogenetic Analysis
Source: Genes (Basel). 2022 Dec 18;13(12):2402. doi: 10.3390/genes13122402 (PMC9778441; doi:10.3390/genes13122402)
Supplement: Supplementary file 1 [file genes-13-02402-s001.zip › Table S2 Long Repeats.xlsx]

## Sheet: Table S2
Table S2. Long repeat sequences in the M. chuanchienensis chloroplast genome.
Match direction	Repeat start I	Size of repeat I(bp)	Gene	Repeat start II	Size of repeat II (bp)	Gene	Distance of repeat	E-Value
F	89634	72	rpl23	89658	72	rpl23	0	2.94e-34
F	89634	48	rpl23	89682	48	rpl23	0	8.28e-20
F	95139	33	ycf2	95163	33	ycf2	0	8.89e-11
P	95139	33	ycf2	151363	33	IGS	0	8.89e-11
P	95163	33	ycf2	151387	33	IGS	0	8.89e-11
F	151363	33	IGS	151387	33	IGS	0	8.89e-11
F	45905	39	ycf3	101864	39	IGS	-2	1.45e-10
P	45905	39	ycf3	144656	39	IGS	-2	1.45e-10
F	40996	41	psaB	43220	41	psaA	-3	3.91e-10
F	87890	34	IGS	93845	34	ycf2	-1	2.27e-09
P	87890	34	IGS	152680	34	IGS	-1	2.27e-09
P	67462	32	IGS	67506	32	IGS	-1	3.42e-08
F	113862	35	ycf1	113880	35	ycf1	-3	9.82e-07
P	97270	33	IGS	97270	33	IGS	-3	1.31e-05
F	97270	33	IGS	149256	33	IGS	-3	1.31e-05
P	149256	33	IGS	149256	33	IGS	-3	1.31e-05
P	9425	30	IGS	47598	30	trnS-GGA	-2	2.23e-05
R	102197	30	IGS	102197	30	IGS	-2	2.23e-05
C	102197	30	IGS	144332	30	IGS	-2	2.23e-05
R	102201	30	IGS	102201	30	IGS	-2	2.23e-05
C	102201	30	IGS	144328	30	IGS	-2	2.23e-05
R	115315	30	ycf1	115315	30	ycf1	-2	2.23e-05
P	126997	30	ccsA	126997	30	ccsA	-2	2.23e-05
R	144328	30	IGS	144328	30	IGS	-2	2.23e-05
R	144332	30	IGS	144332	30	IGS	-2	2.23e-05
F	9423	32	IGS	37859	32	IGS	-3	4.76e-05
F	89632	31	rpl23	89704	31	rpl23	-3	0.000173
F	11139	30	trnG-UCC	38781	30	trnG-GCC	-3	0.000624
P	37861	30	trnG-GCC	47598	30	trnS-GGA	-3	0.000624
F	45917	30	ycf3	101876	30	IGS	-3	0.000624
P	45917	30	ycf3	144653	30	IGS	-3	0.000624
