# Supplementary material for: The Complete Chloroplast Genome Sequence of Machilus chuanchienensis (Lauraceae): Genome Structure and Phylogenetic Analysis
Source: Genes (Basel). 2022 Dec 18;13(12):2402. doi: 10.3390/genes13122402 (PMC9778441; doi:10.3390/genes13122402)
Supplement: Supplementary file 1 [file genes-13-02402-s001.zip › Table S3 Codon usage.xlsx]

## Sheet: Table S3
Table S3. Codon usage of M. chuanchienensis chloroplast genome (used Universal Genetic code).
Amino acid	Codon	Count	Total	Percentage	RSCU	tRNA		Amino acid		Codon	Count	Total	Percentage	RSCU	tRNA
Leu(L)	UUA	698	2396	0.101534	1.75	trnL-UAA		Gly(G)		GGU	521	1676	0.071023	1.24
	UUG	507			1.27	trnL-CAA				GGC	196			0.47	trnG-GCC
	CUU	487			1.22					GGA	656			1.57	trnG-UCC	23598
	CUC	173			0.43					GGG	303			0.72
	CUA	354			0.89	trnL-UAG		Pro(P)		CCU	369	993	0.0420798	1.49
	CUG	177			0.44					CCC	225			0.91
Ile(I)	AUU	962	2003	0.0848801	1.44	trnI-CAU				CCA	275			1.11	trnP-UGG
	AUC	426			0.64	trnI-GAU				CCG	124			0.5
	AUA	615			0.92			Thr(T)		ACU	477	1230	0.0521231	1.55
Met(M)	AUG	557	557	0.0236037	1	trnM-CAU, trnfM-CAU				ACC	252			0.82	trnT-GGU
Val(V)	GUU	488	1368	0.057971	1.43					ACA	357			1.16	trnT-UGU
	GUC	184			0.54	trnV-GAC				ACG	144			0.47
	GUA	486			1.42	trnV-UAC		Ala(A)		GCU	602	1347	0.0570811	1.79
	GUG	210			0.61					GCC	221			0.66
Cys(C)	UGU	205	272	0.0115264	1.51					GCA	388			1.15	trnA-UGC
	UGC	67			0.49	trnC-GCA				GCG	136			0.4
*	UAA	37	81	0.00343249	1.37			Tyr(Y)		UAU	678	868	0.0367828	1.56
	UAG	21			0.78					UAC	190			0.44	trnY-GUA
	UGA	23			0.85			Phe(F)		UUU	760	1283	0.054369	1.18
Trp(W)	UGG	405	405	0.0171625	1	trnW-CCA				UUC	523			0.82	trnF-GAA
Arg(R)	CGU	331	1441	0.0610645	1.38	trnR-ACG		His(H)		CAU	446	590	0.0250021	1.51
	CGC	84			0.35					CAC	144			0.49	trnH-GUG
	CGA	323			1.34			Gln(Q)		CAA	611	830	0.0351725	1.47	trnQ-UUG
	CGG	102			0.42					CAG	219			0.53
	AGA	432			1.8	trnR-UCU		Asn(N)		AAU	821	1071	0.0453852	1.53
	AGG	169			0.7					AAC	250			0.47	trnN-GUU
Ser(S)	UCU	480	1847	0.0782693	1.56			Lys(K)		AAA	867	1173	0.0497076	1.48	trnK-UUU
	UCC	316			1.03	trnS-GGA				AAG	306			0.52
	UCA	390			1.27	trnS-UGA		Asp(D)		GAU	738	938	0.0397491	1.57
	UCG	188			0.61					GAC	200			0.43	trnD-GUC
	AGU	368			1.2			Glu(E)		GAA	903	1229	0.0520807	1.47	trnE-UUC
	AGC	105			0.34	trnS-GCU				GAG	326			0.53
			23598
