# Supplementary material for: The Complete Chloroplast Genome Sequence of Machilus chuanchienensis (Lauraceae): Genome Structure and Phylogenetic Analysis
Source: Genes (Basel). 2022 Dec 18;13(12):2402. doi: 10.3390/genes13122402 (PMC9778441; doi:10.3390/genes13122402)
Supplement: Supplementary file 1 [file genes-13-02402-s001.zip › Table S4 RNA editing.xlsx]

## Sheet: Table S4
Table S4. Putative RNA editing sites in the M. chuanchienensis chloroplast genes.
Gene	Nucleotide Positon	Amino Acid Position	Amino Acid Conversion	Score
atpB	706	236	CAT (H) => TAT(Y)	1
	1184	395	TCA (S) => TTA (L)	1
atpA	773	258	TCA (S) => TTA (L)	1
	914	305	TCA (S) => TTA (L)	1
	1148	383	CCG (P) => CTG (L)	1
accD	800	267	TCG (S) => TTG (L)	0.8
	1409	470	CCT (P) => CTT (L)	1
atpI	428	143	CCT (P) => CTT (L)	1
	629	210	TCG (S) => TTG (L)	1
matK	208	70	CAT (H) => TAT (Y)	0.86
	445	149	CAT (H) => TAT (Y)	0.86
	469	157	CAC (H) => TAC (Y)	1
	655	219	CAT (H) => TAT (Y)	1
	700	234	CCC (P) => TCC (S)	1
	910	304	CAC (H) => TAC (Y)	1
	1189	397	CGG (R) => TGG (W)	1
	1258	420	CAC (H) => TAC (Y)	1
ndhB	95	32	TCA (S) => TTA (L)	1
	413	138	CCA (P) => CTA (L)	1
	488	163	ACG (T) => ATG (M)	1
	532	178	CAT (H) => TAT (Y)	1
	557	186	TCA (S) => TTA (L)	0.8
	650	217	TCC (S) => TTC (F)	1
	683	228	CCA (P) => CTA (L)	1
	692	231	TCT (S) => TTT (F)	1
	776	259	TCA (S) => TTA (L)	1
	782	261	TCA (S) => TTA (L)	1
	1048	350	CGC (R) => TGC (C)	1
	1058	353	TCA (S) => TTA (L)	1
	1139	380	TCA (S) => TTA (L)	1
	1201	401	CAT (H) => TAT (Y)	1
	1427	476	CCA (P) => CTA (L)	1
ndhD	44	15	TCC (S) => TTC (F)	0.8
	56	19	TCA (S) => TTA (L)	1
	242	81	CCG (P) => CTG (L)	0.8
	316	106	CGG (R) => TGG (W)	0.8
	386	129	TCA (S) => TTA (L)	1
	551	184	CCG (P) => CTG (L)	1
	677	226	TCG (S) => TTG (L)	1
	881	294	TCA (S) => TTA (L)	1
	950	317	ACA (T) => ATA (I)	1
	1196	399	TCA (S) => TTA (L)	0.8
	1301	434	TCA (S) => TTA (L)	0.8
	1313	438	TCA (S) => TTA (L)	0.8
	1408	470	CTT (L) => TTT (F)	0.8
ndhF	62	21	TCA (S) => TTA (L)	1
	137	46	TCA (S) => TTA (L)	0.8
	211	71	CAT (H) => TAT (Y)	0.8
	290	97	TCA (S) => TTA (L)	1
	392	131	TCC (S) => TTC (F)	1
	442	148	CAT (H) => TAT (Y)	1
	1001	334	CCA (P) => CTA (L)	1
ndhG	148	50	CAT (H) => TAT (Y)	1
	155	52	CCA (P) => CTA (L)	1
	314	105	ACA (T) => ATA (I)	0.8
	413	138	ACA (T) => ATA (I)	0.8
rpl20	290	97	CCT (P) => CTT (L)	1
	308	103	TCA (S) => TTA (L)	0.86
rpl23	107	36	TCA (S) => TTA (L)	0.86
	233	78	CCC (P) => CTC (L)	0.86
rpoA	368	123	TCA (S) => TTA (L)	1
	836	279	TCA (S) => TTA (L)	1
	940	314	CTT (L) => TTT (F)	1
rpoB	338	113	TCT (S) => TTT (F)	1
	473	158	TCA (S) => TTA (L)	0.86
	548	183	CCA (P) => CTA (L)	1
	551	184	TCA (S) => TTA (L)	1
	566	189	TCG (S) => TTG (L)	1
	623	208	CCG (P) => CTG (L)	0.86
	1072	358	CCA (P) => TCA (S)	1
	1871	624	GCT (A) => GTT (V)	0.86
	1969	657	CAT (H) => TAT (Y)	1
	1994	665	TCT (S) => TTT (F)	1
	2698	900	CCT (P) => TCT (S)	0.86
	2999	1000	TCA (S) => TTA (L)	1
rpoC2	113	38	ACC (T) => ATC (I)	1
	1585	529	CCT (P) => TTT (F)	1
	1586	529	CCT (P) => TTT (F)	1
	1771	591	CGT (R) => TGT (C)	0.86
	2284	762	CGG (R) => TGG (W)	1
	2318	773	TCA (S) => TTA (L)	1
	3295	1099	CAT (H) => TAT (Y)	1
	3707	1236	TCA (S) => TTA (L)	0.86
rps2	607	203	CCG (P) => TCG (S)	0.86
ccsA	514	172	CCT (P) => TTT (F)	0.86
	515	172	CCT (P) => TTT (F)	0.86
	613	205	CAC (H) => TAC (Y)	0.86
	629	210	ACT (T) => ATT (I)	0.86
psaB	1919	640	ACG (T) => ATG (M)	1
psaI	80	27	TCT (S) => TTT (F)	0.86
psbE	214	72	CCT (P) => TCT (S)	1
psbF	77	26	TCT (S) => TTT (F)	1
rps8	182	61	TCA (S) => TTA (L)	0.86
	271	91	CAT (H) => TAT (Y)	0.86
rps14	80	27	TCA (S) => TTA (L)	1
	149	50	CCA (P) => CTA (L)	1
accD	800	267	TCG (S) => TTG (L)	0.8
	1409	470	CCT (P) => CTT (L)	1
atpF	479	160	TCA (S) => TTA (L)	1
clpP	82	28	CAT (H) => TAT (Y)	1
ndhA	50	17	TCG (S) => TTG (L)	1
	113	38	TCG (S) => TTG (L)	1
	476	159	TCA (S) => TTA (L)	1
	566	189	TCA (S) => TTA (L)	1
	922	308	CTT (L) => TTT (F)	1
	1073	358	TCC (S) => TTC (F)	1
petB	910	304	CGG (R) => TGG (W)	1
	1103	368	CCA (P) => CTA (L)	1
petD	416	139	GCA (A) => GTA (V)	0.86
rpl2	593	198	GCG (A) => GTG (V)	0.86
rpoC1	62	21	TCA (S) => TTA (L)	1
	359	120	GCG (A) => GTG (V)	1
	638	213	CCG (P) => CTG (L)	1
	808	270	CGG (R) => TGG (W)	1
	947	316	TCA (S) => TTA (L)	1
	1468	490	CGT (R) => TGT (C)	1
	1970	657	ACC (T) => ATC (I)	0.8
	1985	662	ACC (T) => ATC (I)	1
rps16	143	48	TCA (S) => TTA (L)	1
	212	71	TCA (S) => TTA (L)	0.83
ycf3	44	15	TCT (S) => TTT (F)	1
	185	62	ACG (T) => ATG (M)	1
	407	136	TCC (S) => TTC (F)	1
