# Supplementary material for: The Complete Chloroplast Genome Sequence of Machilus chuanchienensis (Lauraceae): Genome Structure and Phylogenetic Analysis
Source: Genes (Basel). 2022 Dec 18;13(12):2402. doi: 10.3390/genes13122402 (PMC9778441; doi:10.3390/genes13122402)
Supplement: Supplementary file 1 [file genes-13-02402-s001.zip › Table S5 kaks.xlsx]

## Sheet: Table S5
Table S5.The nonsynonymous (Ka) and synonymous (Ks) replacement rates of the M. chuanchienensis chloroplast genome.
		Ka/Ks
Region	name	Machilus chuanchienensis - Machilus balansae	Machilus chuanchienensis-Machilus grijsii	Machilus chuanchienensis - Machilus robusta	Machilus chuanchienensis - Machilus yunnanensis
IR	ycf2	0.566037	0.584906	0.59596	0.622642
	rps19	0	0	0	0
SSC	ccsA	0.233051	0.239437	0.233051	0.239437
	ndhA	0.539683	0.744	1.04494	0.744
	ndhB	1	1	1	1
	ndhD	0.257353	0.323529	0.257353	0.323529
	ndhE	0	0.321168	0	0.321168
	ndhF	0.546053	0.517442	0.585526	0.465969
	ndhG	0.698631	0.349315	0.698631	0.349315
	ndhH	0.097778	0.117647	0.083651	0.117647
	ndhI	0.307692	0.307692	0.153846	0.307692
	psaC	0	0	0	0
	rpl32	0.324895	0.324895	0.324895	0.324895
LSC	accD	0.135458	0.114155	0.114155	0.114155
	atpE	0	0	0	0
	atpF	0.300633	0.224684	0.224684	0.224684
	atpH	0	0	0	0
	atpI	0.165138	0.333333	0.165138	0.333333
	atpA	0.169811	0.113924	0.169811	0.113924
	atpB	0.222222	0.5	0.5	0.5
	cemA	0.287879	0	0	0
	clpP	0.160584	0.160584	0.160584	0.160584
	infA	0	0	0	0
	matK	0.895349	2.65517	1.35088	2.65517
	ndhC	0	0	0	0
	ndhJ	0	0	0	0
	ndhK	0.317073	0.155963	0.207317	0.155963
	petA	0	0	0	0
	petB	0	0	0	0
	petD	0.167665	0.167665	0	0.167665
	petG	0	0	0	0
	petL	0	0	0	0
	petN	0	0	0	0
	psaA	0.150442	0.244681	0.0150442	0.244681
	psaB	0.769231	0.769231	0.508475	0.508475
	psaI	0	0	0	0
	psaJ	0	0	0	0
	psbA	0.468354	0.316456	0.468354	0.316456
	psbB	0	0	0	0
	psbC	0	0	0	0
	psbD	0	0	0	0
	psbE	0.325153	0.325153	0.325153	0.315153
	psbH	0	0	0	0
	psbI	0	0	0	0
	psbJ	0	0	0	0
	psbK	0	0	0	0
	psbM	0	0	0	0
	psbN	0	0	0	0
	psbT	0	0	0	0
	rbcL	0.793103	0.425287	0.965517	0.425287
	rpl2	0.133603	0.167513	0.133603	0.167513
	rpl14	0.964286	0	0	0.527697
	rpl16	0	0	0	0
	rpl20	0	0	0	0
	rpl23	0	0	0	0
	rpl33	0	0	0	0
	rpl36	0	0	0	0
	rpoA	0.389313	0.290076	0.389313	0.290076
	rpoB	0.156716	0.216418	0.156716	0.216418
	rpoC1	0.048781	0.058252	0.126213	0.058252
	rpoC2	0.389611	0.275229	0.428571	0.275229
	rps11	0.364583	0.364583	0.364583	0.364583
	rps2	0.146341	0.146341	0.146341	0.146341
	rps3	0.151516	0	0.151516	0
	rps4	0	0	0	0
	rps7	0	0	0	0
	rps8	0.083333	0.083333	0.083333	0.083333
	rps11	0.364583	0.364583	0.364583	0.364583
	rps12	0	0	0	0
	rps14	0	0	0	0
	rps15	0	0	0	0
	rps16	0	0	0	0
	rps18	0.309352	0	0	0
	ycf3	0	0	0	0
	ycf4	0	0.32	0	0.32
IR-LSC	ycf1	0	0	0.488372	0
